# Supplementary material for: ILB® Attenuates Clinical Symptoms and Serum Biomarkers of Oxidative/Nitrosative Stress and Mitochondrial Dysfunction in Patients with Amyotrophic Lateral Sclerosis
Source: J Pers Med. 2021 Aug 14;11(8):794. doi: 10.3390/jpm11080794 (PMC8399678; doi:10.3390/jpm11080794)
Supplement: Supplementary file 1 [file jpm-11-00794-s001.zip]

Archive with 1 entries (1 files):
- jpm-1291257-supplementary.pdf
